# Supplementary material for: Off-Target-Based Tumor Fraction Estimation from Targeted Sequencing Shows Concordance with Orthogonal Methods Across Advanced Solid Tumors
Source: Int J Mol Sci. 2026 Jul 7;27(13):6078. doi: 10.3390/ijms27136078 (PMC13362176; doi:10.3390/ijms27136078)
Supplement: Supplementary file 1 [file ijms-27-06078-s001.zip]

Archive with 1 entries (1 files):
- ijms-4366076-supplementary.pdf
